# Supplementary material for: The genetic architecture of age-related hearing impairment revealed by genome-wide association analysis
Source: Commun Biol. 2021 Jun 9;4:706. doi: 10.1038/s42003-021-02224-9 (PMC8190123; doi:10.1038/s42003-021-02224-9)
Supplement: Supplementary file 4 — Supplementary Data [file 42003_2021_2224_MOESM4_ESM.xlsx]

## Sheet: SD1
Supplementary Data 1. Association of sequence variants with ARHI. The table shows the meta-analysis results for all ARHI associating variant, relevant information about the variants as well as the GWAS results in each dataset; DHS, NIHSI and UKB. The last column notes which variants were detected in meta-analysis II (see Figure 1 and methods) using the whole exome sequenced UKB dataset. The last …
	Meta-analysis												DHS dataset		NIHSI dataset				UKB dataset
Model	P-value	OR	rs name	Chrom	Position (hg38)	Effect Allele	Other Allele	Gene	Coding change	Consequence	MAF Iceland (%)	Imputation info Iceland	P-value	OR	P-value	OR	MAF UK (%)	Imputation info UK	P-value	OR	Status	Note
A	2.23e-29	1.1474	rs36062310	chr22	50549676	A	G	KLHDC7B	NP_612442.2:p.Val504Met	missense variant	3.57	0.9981	0.0056	1.28595	0.789	1.01308	4.15	1	1.63e-29	1.15465
A	5.7e-27	4.2	-	chr17	75927880			FBF1		CDS tdup	0.218	0.997319	4.4e-05	6.115	1.7e-23	4.045					Novel
A	1.86e-26	1.06354	rs10901863	chr10	125123701	T	C	CTBP2		intron variant	27.72	0.9992	0.0708	1.07283	5.34e-12	1.14706	26.66	0.9338	8.3e-19	1.0557
A	2.61e-23	1.05138	rs6453022	chr5	73780686	A	C	ARHGEF28	NP_001073948.2:p.Pro284Gln	missense variant	43.2	0.9999	0.000697	1.12524	0.0083	1.04886	50.58	1	4.11e-20	1.04991
A	2.23e-21	1.05295	rs1126809	chr11	89284793	A	G	TYR	NP_000363.1:p.Arg402Gln	missense variant	30.15	0.9999	0.00518	1.11104	0.0185	1.04707	29.21	0.9958	6.53e-19	1.05211		Previously reported variant is non-coding
A	1.13e-17	1.04425	rs5756795	chr22	37726115	C	T	TRIOBP	NP_001034230.1:p.Phe1187Leu	missense variant	46.42	0.9999	0.00367	1.10517	2.53e-05	1.07842	45.05	1	2.39e-13	1.03987
A	1.32e-17	1.04666	rs9493627	chr6	133468590	A	G	EYA4	NP_004091.3:p.Gly277Ser	missense variant	35.74	1	0.0372	1.07702	0.0074	1.05127	32.59	1	3.12e-15	1.0455
A	1.33e-17	0.95705	rs2242416	chr6	43305866	A	G	CRIP3	NP_996805.2:p.Ile188Thr	missense variant	38.59	1	0.0634	0.93707	0.211	0.97716	40.35	1	7.14e-17	0.95581		Previously reported variant is non-coding
A	3.9e-15	1.04071	rs1566129	chr14	52048194	T	C	NID2		intron variant	40.56	1	0.00102	1.12199	3.39e-06	1.08817	41.62	1	1.45e-10	1.0349
A	9.77e-15	1.04185	rs67307131	chr11	118609508	C	T	PHLDB1		intron variant	33.26	0.9932	0.375	1.03314	0.0147	1.04791	35.37	0.9868	2.79e-13	1.04154
A	5.01e-14	1.15246	rs201291779	chr6	32593597	T	TG	HLA-DRB1		upstream gene variant	4.34	1	0.000108	1.37713	1.08e-06	1.22986	1.58	0.8985	2.3e-07	1.11907
A	8.03e-14	1.32194	rs146694394	chr6	158071628	T	C	SYNJ2	NP_003889.1:p.Thr656Met	missense variant	0.37	0.9992	0.11	1.54945	0.0385	1.32644	0.46	0.895	2.19e-12	1.31732	Novel
A	1.48e-13	1.04039	rs132924	chr22	38087148	TTCATGGGTG	T	BAIAP2L2	NP_079321.3:p.Thr409_Met411dup	inframe insertion	32.02	0.9992	0.0458	1.0767	0.137	1.02901	34.64	0.9537	1.89e-12	1.0406
A	1.84e-13	1.2789	rs141952919	chr7	103421378	G	A	SLC26A5	NP_945350.1:p.Leu46Pro	missense variant	0.33	0.9994	0.0647	1.80399	0.00363	1.51513	0.52	1	1.94e-11	1.26112	Novel
A	4.9e-13	0.95294	rs72622588	chr3	182285702	T	G	[FLJ46066]		intergenic variant	15.87	0.9998	0.000192	0.8356	0.953	0.9986	17.49	0.9975	2.11e-12	0.95199
A	5.82e-13	0.95542	rs12441297	chr15	88693155	G	T	[ISG20]		intergenic variant	20.61	0.9999	0.00229	0.87573	3.5e-07	0.8911	19.57	0.9972	1.88e-08	0.96319
A	5.86e-13	6.59294	rs761934676	chr16	2497068	G	A	TBC1D24	NP_001186036.1:p.Asn307Ser	missense variant	0						0.01	0.9566	5.86e-13	6.59294	Novel	WES data
A	4.15e-12	0.95715	rs55635402	chr11	8035366	G	A	TUB		upstream gene variant	23.46	1	0.288	0.95772	0.3	0.97824	19.33	0.9963	7.05e-12	0.95504
A	4.94e-12	1.03956	rs2703636	chr5	73626822	C	T	ARHGEF28		intron variant	26.36	0.9997	0.104	1.06599	0.597	1.01086	27.14	0.9871	6.53e-12	1.04144
A	1.06e-11	0.96233	rs11238325	chr7	50785454	C	T	GRB10		intron variant	31.93	0.9998	0.00464	0.90086	0.00355	0.94516	27.76	0.9944	5.23e-09	0.9657
A	2.32e-11	0.96686	rs2296506	chr6	158086949	G	A	SYNJ2	NP_003889.1:p.Arg1101=	synonymous variant	40.7	0.9998	0.0108	0.91439	0.471	0.98689	48.62	0.9941	1.21e-10	0.96647
A	3.96e-11	1.0498	rs13147559	chr4	17522947	G	C	CLRN2	NP_001073296.1:p.Leu113Val	missense variant	12.79	0.9998	0.114	1.08448	0.59	1.01461	13.17	1	5.69e-11	1.05201		Previously reported variant is non-coding
A	4.51e-11	0.96754	rs6545432	chr2	54590546	G	A	SPTBN1		intron variant	47.77	0.9999	0.136	0.94999	0.0186	0.95849	48.36	0.9947	1.76e-09	0.9687
A	5.07e-11	1.08372	rs113784020	chr11	118689022	T	C	[PHLDB1]		intergenic variant	3.75	0.9996	0.519	1.06024	0.0716	1.0873	4.27	0.9759	3.19e-10	1.08394	Novel
A	1.08e-10	0.96735	rs2354376	chr7	138802400	C	A	ATP6V0A4		upstream gene variant	41.25	1	0.00313	0.90204	0.0296	0.96108	39.26	0.9979	1.17e-08	0.96957
A	1.69e-10	1.03272	rs7525101	chr1	165139894	T	C	[LMX1A]		intergenic variant	43.15	0.9997	0.178	1.04823	0.104	1.02984	43.61	1	1.49e-09	1.03262
A	2.49e-10	1.92168	rs749405486	chr22	50549067	A	AG	KLHDC7B	NP_612442.2:p.Gly302AlafsTer34	frameshift variant	0						0.06	0.9937	2.45e-10	1.92226	Novel	WES data
A	2.85e-10	1.0518	rs73189920	chr3	182320787	C	T	[FLJ46066]		intergenic variant	10.73	0.9989	0.953	1.00331	0.00789	1.07929	10.81	0.9639	4.84e-09	1.05054	Novel
A	5.34e-10	0.96918	rs10531957	chr10	93023116	G	GTTT	EXOC6		intron variant	46.89	0.9999	0.0272	0.927	0.00245	0.94658	49.54	0.992	1.09e-07	0.97219
A	6.47e-10	1.19818	rs143796236	chr17	81528943	T	C	FSCN2	NP_001070650.1:p.His138Tyr	missense variant	0.21	0.9884	0.925	0.96638	0.19	1.28814	0.74	1	1.23e-09	1.1977	Novel
A	7.55e-10	1.03169	rs13171669	chr5	149221680	G	A	ABLIM3		intron variant	42.92	0.9996	0.69	1.0141	0.0776	1.03252	42.34	0.99	3.57e-09	1.032	Novel
A	1.22e-09	1.03396	rs3014246	chr1	45620405	C	T	CCDC17	NP_001108410.2:p.Ser580Asn	missense variant	27.01	1	0.388	1.03417	0.0322	1.04415	29.64	1	1.65e-08	1.03314	Novel
A	1.62e-09	1.032	rs920701	chr13	75842965	C	T	LMO7		intron variant	34.91	0.9999	0.824	1.00813	0.0681	1.0349	36.67	0.997	7.35e-09	1.03231	Novel
A	2.75e-09	1.03035	rs11996715	chr8	140637192	A	C	AGO2		upstream gene variant	49.14	0.9997	0.947	1.0023	0.0815	1.03179	50.62	1	9.42e-09	1.03087
A	3.91e-09	0.96783	rs11881070	chr19	2389142	T	C	TMPRSS9		upstream gene variant	30.15	0.9994	0.167	0.94961	0.41	0.98403	28.79	0.9878	8.81e-09	0.96686	Novel
A	5.5e-09	1.15235	rs143282422	chr10	71617355	A	G	CDH23	NP_071407.4:p.Ala366Thr	missense variant	0.29	0.996	0.175	1.56721	0.0205	1.44167	1.09	1	4.91e-08	1.14408
A	9.32e-09	1.03004	rs17671352	chr17	7224399	T	C	ACADVL	NM_000018.3:c.1605+6T>C	splice region variant	37.73	0.9999	0.0112	1.09428	0.598	1.00985	38.4	0.999	3.69e-08	1.03035
A	1.1e-08	1.02922	rs7752421	chr6	83607814	T	A	SNAP91	NM_001242792.1:c.913-6T>A	splice region variant	49.75	0.9999	0.0249	1.08058	0.00655	1.05012	43.36	0.9962	1.09e-06	1.02624		Previously reported variant is non-coding
A	4.1e-08	71.17	rs765488721	chr17	61403195	C	A	TBX2	NP_005985.3:p.Tyr266Ter	stop gained	0.006				4.1e-08	71.17					Novel
A	4.9e-08	1.80615	rs764272881	chr20	3228565	G	A	SLC4A11	NP_001167560.1:p.Ser779Pro	missense variant	0.45	0.9985	0.0697	1.57476	2.23e-07	1.86433					Novel
A	8.3e-08	1.487	rs727503493	chr21	42389042	T	TG	TMPRSS3	NP_076927.1:p.His70ThrfsTer19	frameshift variant	0.22	0.9953	0.012	2.77764	5.6e-05	1.93964	0.07	0.856976	0.000409	1.35	Novel	WES data
R	3.29e-25	1.14431	rs2877561	chr3	121993204	A	C	ILDR1	NP_001186728.1:p.Leu515=	synonymous variant	29.72	0.9998	0.00869	1.23776	6.29e-05	1.18188	26.88	0.9853	1.47e-20	1.1377
R	1.65e-22	3.64771	rs118174674	chr18	46557437	T	C	LOXHD1	NP_653213.6:p.Arg1090Gln	missense variant	2.95	0.9987	4.54e-09	14.282	8.87e-06	4.02732	1.99	1	6.41e-13	3.03891	Novel
R	1.73e-20	1.558	rs137960856	chr8	81753241	T	TGTGA	CHMP4C	NM_152284.3:c.368+5_368+8del	splice donor variant	6.83	0.9999	0.0534	1.86937	0.000118	1.85874	6.96	0.9959	8.81e-17	1.52425		Previously reported variant is non-coding
R	3.22e-11	1.05474	rs9394952	chr6	43433367	G	A	ABCC10	NM_001198934.1:c.1380+7G>A	splice region variant	49.99	0.9999	0.0114	1.15165	0.185	1.03831	48.13	1	5.02e-10	1.05412	Novel
R	3.4e-11	1.10783	rs1344011	chr18	54937957	T	C	CCDC68	NM_025214.2:c.345G>A	splice region variant	21.12	0.9999	0.191	1.16265	0.0254	1.13735	22.45	0.996	8.5e-10	1.10451		Previously reported variant is non-coding
R	7.68e-11	2.35326	rs12784122	chr10	80649861	A	G	SH2D4B		downstream gene variant	2.66	0.9969	0.152	6.11045	0.108	1.72013	2.29	0.9696	3.76e-10	2.4601	Novel
R	3.47e-10	17.3155	rs139123090	chr10	126459169	A	G	C10orf90	NP_001004298.2:p.Arg590Trp	missense variant	0.89	0.9987			1.72e-08	48.9941	0.47	1	0.00045	8.85604	Novel
R	3.2e-09	0.94318	rs557563970	chr1	117960109	CGT	C	WDR3		3 prime UTR variant	21.76	0.9965	0.0919	0.82448	0.0021	0.87032	41.74	0.8987	1.65e-07	0.94658	Novel
R	1.2e-08	4.79	rs74543584	chr11	118262596	A	T	MPZL2	NP_005788.1:p.Asp93Val	missense variant	1.47	0.9973			4.59e-05	9.63112	0.83	0.9358	2.2e-05	3.82363	Novel	WES data
R	2.68e-07	69.6234	rs200045032	chr22	37735350	T	G	TRIOBP	NP_001034230.1:p.Gly1672Ter	stop gained	0.74	0.9992	8.91e-05	80.1821	0.000825	59.6802	0.04	1	1	1

## Sheet: SD2
Supplementary Data 2. Association of sequence variants with childhood-onset hearing loss. The table shows the meta-analysis results for the variants that satisfied the genome-wide significant thresholds and were estimated to cause prelingual or childhood-onset hearing loss instead of ARHI.
									DHS dataset		NIHSI dataset				UKB dataset
Chrom	Position (hg38)	Effect Allele	Other Allele	Gene	Coding change	Consequence	MAF Iceland (%)	Imputation info Iceland	P-value	OR	P-value	OR	MAF UK (%)	Imputation info UK	P-value	OR	Status
chr6	133468616	A	T	EYA4	NP_004091.3:p.Tyr285Ter	stop gained	0.01	0.955			7e-08	38.4362					Novel
chr13	20189481	G	A	GJB2	NP_003995.2:p.Met34Thr	missense variant	0.71	0.9973	0.193	59.1514	0.000966	22.6486	1.39	1	1.07e-23	8.78284
chr16	21757124	G	GC	OTOA	NP_653273.3:p.Ala1067ArgfsTer3	frameshift variant	0.65	0.9898	0.0417	66.1285	1.96e-19	170.767					Novel
chr13	20189546	A	AC	GJB2	NP_003995.2:p.Gly12ValfsTer2	frameshift variant	0.27	0.9994			0.0425	66.8599	0.72	1	7.04e-10	85.3619

## Sheet: SD3
Supplementary Data 3. The effect of ARHI variants on PTA based ARHI and ARHI at the frequencies 0.5, 1, 2, 4, 6 and 8 kHz. The table shows the results from a meta-analysis from the Icelandic datasets with audiometric measurements (DHS and NIHSI datasets). This is the data underlying Figure 5.
						PTA		0.5 kHz		1 kHz		2 kHz		4 kHz		6 kHz		8 kHz
Model	Chrom	Position (hg38)	rs name	MAF Ice (%)	Gene	OR	P-value	OR	P-value	OR	P-value	OR	P-value	OR	P-value	OR	P-value	OR	P-value
A	chr1	45620405	rs3014246	27.011	CCDC17	1.042	0.0215	1.015	0.489	1.019	0.346	1.048	0.00988	1.051	0.00383	1.036	0.0339	1.061	0.000678
A	chr1	165139894	rs7525101	43.145	LOC107985452	1.034	0.039	1.032	0.112	1.03	0.104	1.031	0.0575	1.03	0.0505	1.03	0.0816	1.027	0.0873
A	chr10	71617355	rs143282422	0.289	CDH23	1.464	0.00745	1.537	0.0102	1.652	0.000952	1.402	0.02	1.357	0.0256	1.324	0.0399	1.314	0.0484
A	chr10	93023116	rs10531957	46.889	EXOC6	0.943	0.000209	0.951	0.0106	0.942	0.000827	0.945	0.000531	0.946	0.00028	0.934	6.88e-06	0.939	5.02e-05
A	chr10	125123701	rs10901863	27.715	CTBP2	1.131	3.3e-12	1.128	2.67e-08	1.151	8.33e-13	1.133	4.53e-12	1.095	7.08e-08	1.094	1.12e-07	1.114	2.36e-10
A	chr11	8035366	rs55635402	23.457	TUB	0.974	0.158	0.973	0.235	0.961	0.0576	0.965	0.0701	0.978	0.215	0.959	0.019	0.963	0.0393
A	chr11	89284793	rs1126809	30.155	TYR	1.06	0.000734	1.026	0.241	1.059	0.00293	1.05	0.00673	1.044	0.00962	1.051	0.00253	1.059	0.000613
A	chr11	118609490	rs67307131	33.262	PHLDB1	1.045	0.0101	1.056	0.0101	1.042	0.028	1.053	0.00886	1.041	0.0146	1.04	0.0149	1.041	0.0136
A	chr11	118689022	rs113784020	3.745	[PHLDB1]	1.081	0.0578	1.076	0.147	1.093	0.0533	1.085	0.0534	1.047	0.244	1.037	0.355	1.039	0.343
A	chr13	75842965	rs920701	34.906	LMO7	1.029	0.0857	1.025	0.226	1.042	0.0288	1.038	0.0275	1.015	0.345	1.016	0.319	1.02	0.215
A	chr14	52048194	rs1566129	40.561	NID2	1.095	1.74e-08	1.07	0.000632	1.092	9.94e-07	1.094	5.16e-08	1.076	1.82e-06	1.086	7.89e-08	1.085	2.08e-07
A	chr15	88693155	rs12441297	20.613	[ISG20]	0.888	3.08e-09	0.93	0.00309	0.905	8.43e-06	0.887	5.78e-09	0.893	3.75e-09	0.9	3.76e-08	0.903	1.53e-07
A	chr17	7224399	rs17671352	37.734	ACADVL	1.028	0.0973	1.017	0.4	1.02	0.266	1.015	0.35	1.005	0.743	1.021	0.177	1.031	0.0604
A	chr17	75927880		0.218	FBF1	4.199	5.71e-27	4.092	1.21e-20	4.995	3.15e-31	4.548	7e-30	3.597	5.75e-23	3.556	2.21e-22	3.81	2.32e-24
A	chr17	81528943	rs143796236	0.209	FSCN2	1.21	0.266	1.379	0.113	1.168	0.42	1.277	0.16	1.199	0.268	1.088	0.609	1.147	0.412
A	chr19	2389142	rs11881070	30.147	TMPRSS9	0.976	0.169	0.962	0.441	0.97	0.127	0.971	0.094	0.968	0.0555	0.976	0.148	0.987	0.432
A	chr2	54590546	rs6545432	47.774	SPTBN1	0.956	0.00548	0.966	0.0765	0.936	0.000198	0.936	4.76e-05	0.946	0.00026	0.959	0.00604	0.952	0.00144
A	chr2	72568635	rs749661525	0.003	EXOC6B	94.387	2.77e-10	92.518	3.04e-10	88.544	1.41e-09	89.121	3.17e-09	75.422	1.59e-08	74.225	1.28e-08	79.838	1.02e-08
A	chr20	3228565	rs764272881	0.447	SLC4A11	1.806	4.93e-08	1.77	1.08e-05	1.717	5.98e-06	1.847	2.29e-08	1.818	1.45e-08	1.66	1.41e-06	1.578	1.8e-05
A	chr21	42389042	rs727503493	0.223	TMPRSS3	2.041	2.9e-06	1.752	0.00213	2.014	1.94e-05	1.983	8.68e-06	1.81	5.43e-05	1.853	2.18e-05	1.781	0.000107
A	chr22	37726115	rs5756795	46.42	TRIOBP	1.084	3.85e-07	1.12	6.14e-09	1.105	1.65e-08	1.089	1.49e-07	1.073	3.96e-06	1.072	4.04e-06	1.067	3.04e-05
A	chr22	38087164	rs132924	32.023	BAIAP2L2	1.039	0.0252	1.011	0.599	1.04	0.0407	1.029	0.107	1.028	0.0906	1.023	0.163	1.023	0.176
A	chr22	50549676	rs36062310	3.575	KLHDC7B	1.068	0.124	1.039	0.468	1.034	0.48	1.05	0.256	1.047	0.252	1.067	0.108	1.048	0.255
A	chr3	182285702	rs72622588	15.867	[FLJ46066]	0.979	0.192	0.974	0.334	0.976	0.33	0.94	0.0429	0.987	0.459	0.971	0.152	0.987	0.613
A	chr3	182320787	rs73189920	10.729	[FLJ46066]	1.06	0.0189	1.062	0.0459	1.055	0.0589	1.078	0.00381	1.064	0.014	1.06	0.0167	1.041	0.101
A	chr4	17522947	rs13147559	12.788	CLRN2	1.03	0.22	1.019	0.538	1.017	0.489	1.033	0.188	1.01	0.674	0.987	0.546	1.007	0.75
A	chr5	73626822	rs2703636	26.359	ARHGEF28	1.023	0.22	0.997	0.876	1.004	0.853	1.034	0.0698	1.012	0.487	1.015	0.397	1.031	0.0826
A	chr5	73780686	rs6453022	43.2	ARHGEF28	1.065	9.27e-05	1.08	8.04e-05	1.088	2.72e-06	1.08	2.7e-06	1.059	0.000195	1.061	0.00012	1.068	2.02e-05
A	chr5	149221680	rs13171669	42.919	ABLIM3	1.029	0.0807	1.021	0.296	1.031	0.0845	1.035	0.0383	1.021	0.181	1.029	0.0652	1.028	0.0808
A	chr6	32593593	rs201291779	4.341	HLA-DRB1	1.259	1.01e-09	1.324	5.87e-10	1.317	2.96e-11	1.282	8.66e-11	1.13	0.000769	1.175	8.64e-06	1.154	0.000103
A	chr6	43305866	rs2242416	38.586	CRIP3	0.968	0.0482	0.985	0.471	0.985	0.396	0.988	0.478	0.974	0.0915	0.972	0.0713	0.965	0.0248
A	chr6	83607814	rs7752421	49.754	SNAP91	1.056	0.000571	1.057	0.00442	1.071	0.000114	1.058	0.000582	1.047	0.00245	1.041	0.00819	1.051	0.00139
A	chr6	133468590	rs9493627	35.737	EYA4	1.057	0.000843	1.057	0.00606	1.075	8.36e-05	1.097	3.97e-08	1.034	0.0356	1.034	0.0336	1.039	0.0185
A	chr6	158071628	rs146694394	0.37	SYNJ2	1.368	0.0103	1.306	0.0719	1.441	0.00562	1.4	0.00621	1.396	0.00432	1.299	0.0273	1.408	0.0044
A	chr6	158086949	rs2296506	40.702	SYNJ2	0.971	0.0708	0.986	0.459	0.978	0.227	0.974	0.118	0.966	0.0265	0.976	0.12	0.97	0.0588
A	chr7	50785454	rs11238325	31.933	GRB10	0.935	9.65e-05	0.916	3.81e-05	0.928	0.000106	0.935	0.000132	0.945	0.000599	0.947	0.000888	0.946	0.000701
A	chr7	103421378	rs141952919	0.329	SLC26A5	1.56	0.000652	1.575	0.00322	1.437	0.0121	1.506	0.00199	1.457	0.00306	1.514	0.00106	1.432	0.00478
A	chr7	138802400	rs2354376	41.255	ATP6V0A4	0.948	0.000975	0.943	0.00349	0.968	0.0675	0.953	0.00323	0.956	0.00373	0.962	0.0125	0.961	0.0124
A	chr8	140637192	rs11996715	49.144	AGO2	1.024	0.127	1.025	0.205	1.026	0.146	1.019	0.232	1.03	0.0608	1.027	0.0782	1.037	0.0206
R	chr1	117960109	rs557563970	21.76	WDR3	0.86	0.0005	0.908	0.141	0.865	0.0151	0.904	0.063	0.917	0.0849	0.909	0.0596	0.933	0.174
R	chr10	80649861	rs12784122	2.66	SH2D4B	1.872	0.0547	1.875	0.0924	1.814	0.0873	1.851	0.064	1.688	0.102	1.702	0.0952	1.763	0.0779
R	chr10	126459169	rs139123090	0.89	C10orf90	48.994	1.72e-08	14.791	0.00339	23.002	0.000116	57.254	6.46e-09	43.19	4.86e-08	50.882	7.65e-09	49.6	2.23e-08
R	chr11	118262596	rs74543584	1.47	MPZL2	9.62	4.62e-05	10.581	0.000154	12.506	6.28e-06	10.178	3.23e-05	5.219	0.0061	6.832	0.000768	6.781	0.000816
R	chr18	46557437	rs118174674	2.95	LOXHD1	6.064	2.77e-12	4.764	1.7e-08	8.424	1.58e-18	7.166	5.3e-15	3.898	8.37e-08	3.822	5.94e-08	3.122	5.18e-06
R	chr18	54937957	rs1344011	21.12	CCDC68	1.142	0.00976	1.05	0.448	1.171	0.00549	1.148	0.00805	1.127	0.0159	1.162	0.00224	1.116	0.0277
R	chr22	37735350	rs200045032	0.74	TRIOBP	70.085	2.63e-07	45.503	1.08e-06	62.198	1.48e-07	46.782	3.22e-06	58.511	1.11e-05	64.243	1.84e-06	71.935	4.98e-07
R	chr3	121993204	rs2877561	29.72	ILDR1	1.193	1.95e-06	1.148	0.00272	1.197	1.26e-05	1.228	4.32e-08	1.171	8.42e-06	1.186	1.48e-06	1.191	1.19e-06
R	chr6	43433367	rs9394952	49.99	ABCC10	1.06	0.0203	1.056	0.0781	1.036	0.199	1.024	0.362	1.051	0.0382	1.051	0.0394	1.044	0.0751
R	chr8	81753241	rs137960856	6.83	CHMP4C	1.861	1.65e-05	1.81	0.000863	1.935	2.49e-05	1.844	2.62e-05	1.904	3.33e-06	1.783	2.96e-05	1.882	7.02e-06

## Sheet: SD4
Supplementary Data 4. The effect of ARHI variants on ARHI per genotype. The table shows the effect of heterozygous and homozygous carriers on ARHI in each dataset, for variants where homozygous carriers exist. The deviation columns for each datasets shows the p-value when comparing the full genotypic model to the additive model using a likelihood ratio test. The last column shows the deviation me…
					NIHSI						DHS						UKB						Meta-analysis
Model	Chrom	Position (hg38)	Gene	MAF Ice	Full model	Hetero Effect	Homo Effect	Hetero P	Homo P	Deviation	Full model	Hetero Effect	Homo Effect	Hetero P	Homo P	Deviation	Full model	Hetero Effect	Homo Effect	Hetero P	Homo P	Deviation	Deviation
R	chr3	121993204	ILDR1	29.72	0.000649539	1.01265	1.18329	0.632	9.49259e-05	0.00726187	0.0100667	1.03355	1.28685	0.109127	0.00290084	0.447642	9.22535e-19	1.0142	1.13451	0.404394	8.52873e-20	1.75691e-13	4.55e-15
R	chr8	81753241	CHMP4C	6.83	0.000504513	1.04019	1.88532	0.303418	8.50221e-05	0.00236419	0.112304	1.06535	1.88834	0.379965	0.0498958	0.152921	3.5565e-16	1.02552	1.52913	0.0230196	7.93611e-15	1.65309e-11	2.06e-14
R	chr18	46557437	LOXHD1	2.95	5.16401e-06	1.13043	4.10498	0.0230415	5.80875e-06	0.000475895	6.61498e-08	1.02665	14.3034	0.80105	4.45759e-09	3.4765e-07	1.36059e-13	1.06046	3.04652	0.00160252	1.05947e-11	7.17847e-10	3.3e-12
R	chr10	80649861	SH2D4B	2.66	0.153178	1.07004	1.71121	0.231571	0.111581	0.271449	0.364175	0.976676	6.10068	0.828444	0.151838	0.155224	3.13638e-11	1.06088	2.4601	0.000923437	5.79309e-09	2.10553e-07	1.4e-07
A	chr6	43305866	CRIP3	38.59	0.0215119	0.9412	1.01542	0.00715225	0.667628	0.0134158	0.0626468	0.975895	1.10462	0.0210412	0.162746	0.147841	1.08689e-19	1.00451	1.07821	3.73548e-18	0.6776	2.59029e-05	1.73e-06
A	chr22	50549676	KLHDC7B	3.57	0.925979	1.00874	1.12356	0.862165	0.711731	0.774498	0.0105954	1.2487	3.61431	0.0183597	0.0534755	0.233379	1.15289e-33	1.13202	1.93054	1.78341e-20	1.00787e-11	7.70907e-07	1.88e-06
R	chr1	117960109	WDR3	21.76	0.0875632	0.997503	0.869532	1	0.021475	0.0880384	0.236822	0.979611	0.818567	0.694928	0.0840948	0.274713	1.06515e-06	1.01056	0.951705	0.238988	1.11631e-07	3.68198e-05	3.31e-06
R	chr11	118262596	MPZL2	1.47	2.34163e-05	1.13009	11.1507	0.104181	8.94609e-06	0.000141623							0.00148945	0.993819	3.81904	0.956066	0.000220346	0.000331233	3.564e-06
R	chr10	126459169	C10orf90	0.89	7.58826e-07	1.11572	40.0529	0.258154	8.51491e-08	1.65336e-06							0.000186536	1.09013	8.86402	0.0197214	0.000767636	0.00174461	6.16e-06
R	chr22	37735350	TRIOBP	0.74	0.000154758	1.32287	52.9369	0.00533258	0.00190728	0.00692258	0.000363956	1.21982	113.318	0.809252	7.58475e-05	0.000638302							6.6e-05
A	chr6	158071628	SYNJ2	0.37	0.0704282	1.29305	5.33986	0.0674643	0.142892	0.332676							3.28753e-14	1.29343	22.6147	8.26341e-11	4.28805e-05	0.000349611	0.000219
R	chr18	54937957	CCDC68	21.12	0.00445734	1.07122	1.16218	0.0130054	0.00993761	0.867567	0.437653	1.00602	1.16486	0.909475	0.19031	0.33796	3.06604e-09	1.01461	1.11038	0.0682175	9.44953e-08	0.00031387	0.0005376
A	chr10	93023116	EXOC6	46.89	0.00242766	0.908555	0.901856	0.00162552	0.00281065	0.0949101	0.0586418	0.890208	0.863726	0.0428617	0.0297461	0.381644	4.00925e-08	0.955615	0.947148	3.26497e-07	0.338805	0.015556	0.001112
A	chr11	89284793	TYR	30.15	0.0589234	1.04896	1.09571	0.0796537	0.0363169	0.944998	0.0115155	1.07208	1.29473	0.176776	0.00279067	0.303763	4.46152e-20	1.03396	1.13066	2.26604e-05	7.6348e-12	0.00139553	0.002337
A	chr4	17522947	CLRN2	12.79	0.0196569	0.970931	1.28236	0.337892	0.00657911	0.00588196	0.284944	1.08817	1.15639	0.154458	0.416733	0.910141	4.15924e-11	1.04196	1.16463	3.50227e-06	6.61705e-05	0.0271454	0.002825
A	chr11	8035366	TUB	23.46	0.101277	1.00995	0.888429	0.721823	0.0338665	0.0615775	0.245849	0.918053	1.00501	0.10116	0.93805	0.19516	3.08054e-12	0.944405	0.946012	1.99683e-12	0.931158	0.0143131	0.003448
A	chr7	138802400	ATP6V0A4	41.25	0.083584	1.03355	1.08166	0.11235	0.0298546	0.816762	0.011807	1.0834	1.22116	0.028935	0.00434892	0.6935	1.33942e-09	1.003	1.05285	2.77572e-09	0.780557	0.00391334	0.005061
R	chr6	43433367	ABCC10	49.99	0.44192	0.995411	1.03531	0.871367	0.309931	0.402539	0.0463306	0.998002	1.15016	0.973057	0.038778	0.141734	2.84416e-09	1.0144	1.06418	0.114028	1.02938e-07	0.0247559	0.0166
A	chr3	182320787	[FLJ46066]	10.73	0.018291	1.09461	1.06844	0.00529818	0.56701	0.385712	0.937451	0.994416	1.08156	0.928376	0.726239	0.724785	4.79529e-09	1.05971	1.04019	9.01659e-10	0.582819	0.04399	0.02875
A	chr3	182285702	[FLJ46066]	15.87	0.926057	0.992627	1.02378	0.80317	0.767459	0.697136	0.000158712	0.879677	0.530996	0.020491	0.000179273	0.0577434	6.53168e-12	0.945728	0.929415	2.18819e-11	0.435889	0.144079	0.1316
A	chr17	7224399	ACADVL	37.73	0.856901	0.981277	0.978729	0.931303	0.568964	0.77041	0.00438047	1.0476	0.881439	0.00110469	0.0898873	0.0352706	8.94757e-08	0.956763	0.93688	0.00988218	4.98463e-05	0.142177	0.1381
A	chr22	38087148	BAIAP2L2	32.02	0.243102	1.0144	1.07616	0.596937	0.0785858	0.452938	0.111358	1.05274	1.18934	0.319924	0.0361736	0.531641	1.08148e-11	1.03469	1.08817	3.45967e-05	3.53078e-05	0.343981	0.1422
A	chr7	103421378	SLC26A5	0.33	0.00216226	1.43792	48.1009	0.0121425	0.0139548	0.0462101							1.17243e-10	1.26592	1.0203	1.35555e-11	0.683804	0.40181	0.1493
A	chr11	118609508	PHLDB1	33.26	0.0337395	1.06716	1.07864	0.0185454	0.066918	0.360472	0.323144	0.987578	1.11605	0.81063	0.172957	0.223457	1.87158e-12	1.04645	1.08037	1.69382e-08	0.00710806	0.416783	0.1724
A	chr5	73626822	ARHGEF28	26.36	0.820354	0.973556	0.96841	0.843294	0.51331	0.749796	0.256313	0.96358	0.895476	0.153323	0.254375	0.773545	2.6518e-11	0.976383	0.931462	2.3973e-09	0.0974532	0.214235	0.2012
A	chr6	133468590	EYA4	35.74	0.00625274	1.0141	1.13315	0.624886	0.00105249	0.0845508	0.0674233	1.12086	1.12761	0.0303787	0.110094	0.304655	2.48635e-14	1.04938	1.08861	1.00274e-09	0.00347384	0.496781	0.2284
A	chr6	32593597	HLA-DRB1	4.34	6.4664e-06	1.22262	1.66963	7.22415e-06	0.0492405	0.686798	0.000544509	1.37108	2.05813	0.000273691	0.156826	0.86612	1.29923e-06	1.11617	1.41694	7.69997e-07	0.26257	0.558505	0.2325
A	chr1	165139894	[LMX1A]	43.15	0.261059	1.02634	1.06194	0.375851	0.0874759	0.879772	0.364452	1.06844	1.09243	0.232879	0.205461	0.659755	4.4847e-09	1.02316	1.06887	6.88083e-06	0.167723	0.558505	0.2325
A	chr6	83607814	SNAP91	49.75	0.0267714	1.05717	1.10131	0.0822934	0.00512632	0.780042	0.0752117	1.10087	1.16742	0.107572	0.0223066	0.70238	3.61919e-06	1.01847	1.05538	0.0325678	0.000269703	0.255089	0.2432
A	chr5	149221680	ABLIM3	42.92	0.154263	1.01725	1.07315	0.564634	0.0456057	0.496456	0.0704972	0.919615	1.06046	0.130872	0.400395	0.0233217	1.7479e-08	1.02552	1.06695	0.00317492	6.37162e-05	0.348337	0.2678
A	chr17	81528943	FSCN2	0.21													5.26088e-09	1.19303	2.42056	3.60026e-09	0.133296	0.270948	0.270948
A	chr1	45620405	CCDC17	27.01	0.0840283	0.935944	0.903391	0.194457	0.033189	0.637374	0.66578	0.943744	0.921088	0.634757	0.382734	0.785664	7.7979e-08	0.979317	0.943273	1.74216e-06	0.119092	0.351001	0.3005
A	chr11	118689022	[PHLDB1]	3.75	0.191354	1.09144	1.08556	0.0721783	0.787036	0.789682	0.499616	1.03572	2.17973	0.708262	0.252681	0.324169	1.65263e-09	1.08796	1.08763	3.16314e-10	1	0.345725	0.3279
A	chr19	2389142	TMPRSS9	30.15	0.599734	0.972972	0.982652	0.31709	0.696014	0.551227	0.382046	0.946674	0.905018	0.288967	0.243569	0.932265	4.82857e-08	0.962906	0.940541	1.65845e-06	0.0948471	0.43656	0.3525
A	chr15	88693155	[ISG20]	20.61	3.23595e-07	0.861052	0.883115	1.1284e-07	0.0470091	0.0358174	0.00788107	0.858731	0.816442	0.00410823	0.105721	0.512811	1.32149e-07	0.962039	0.930996	1.94495e-06	0.0992298	0.808093	0.361
A	chr8	140637192	AGO2	49.14	0.212043	1.0248	1.0646	0.43809	0.0677825	0.79506	0.995022	1.00582	1.00451	0.921179	0.946777	0.941322	4.9374e-08	1.03749	1.06301	0.00651935	5.66624e-05	0.406098	0.3843
A	chr10	71617355	CDH23	0.29													2.49248e-07	1.14122	1.77998	1.09029e-07	0.237018	0.417588	0.417588
A	chr5	73780686	ARHGEF28	43.2	0.00361622	0.998901	1.11394	0.845794	0.00191547	0.0385514	0.00317994	1.12255	1.26706	0.0370711	0.000657929	0.956017	4.74519e-19	1.05106	1.10241	1.57484e-07	3.20383e-08	0.889103	0.4203
A	chr2	54590546	SPTBN1	47.77	0.0533099	0.945066	0.920351	0.0646141	0.0160745	0.566946	0.25702	0.981965	0.900054	0.750806	0.119177	0.482523	1.14218e-08	0.964544	0.938568	5.88799e-05	0.00287507	0.553587	0.4553
A	chr7	50785454	GRB10	31.93	0.0112409	1.02757	1.10186	0.0106598	0.0217544	0.485207	0.0167685	1.07853	1.21373	0.0224884	0.0183414	0.706849	3.42179e-08	1.02788	1.06727	1.72957e-06	0.0667099	0.596338	0.4665
A	chr13	75842965	LMO7	34.91	0.131324	0.939413	0.920627	0.46898	0.0351465	0.4614	0.962828	1.00361	0.989456	0.785664	0.893498	0.869263	4.94373e-08	0.964255	0.936599	0.000305123	0.00134142	0.651122	0.5045
A	chr20	3228565	SLC4A11	0.45	1.42908e-06	1.84393	14.1611	4.71451e-07	0.330016	0.52338													0.52338
A	chr14	52048194	NID2	40.56	1.47534e-05	0.938193	0.848403	0.000564076	4.87872e-06	0.494673	0.00439298	0.898436	0.795965	0.0258509	0.00131157	0.890062	1.09358e-09	0.969863	0.934634	9.10521e-06	0.00270402	0.675465	0.5364
A	chr10	125123701	CTBP2	27.72	4.46675e-11	1.15396	1.30474	1.34371e-07	9.2262e-09	0.744984	0.194975	1.07541	1.14625	0.15723	0.148062	0.942884	8.78174e-18	1.0577	1.11093	7.07118e-12	0.00147674	0.722063	0.6583
A	chr6	158086949	SYNJ2	40.7	0.64592	0.993521	1.0202	0.357373	0.587113	0.547275	0.0267419	1.04071	1.1781	0.0219505	0.0214356	0.407812	9.77048e-10	1.03293	1.07037	7.48198e-05	0.000402808	0.835612	0.6949
A	chr22	37726115	TRIOBP	46.42	0.000101484	1.10065	1.16114	0.0018645	1.52798e-05	0.420934	0.00906125	1.15627	1.21458	0.0116268	0.00418266	0.328633	2.23531e-12	1.03946	1.08134	9.78184e-06	2.92459e-05	0.963566	0.7601

## Sheet: SD5
Supplementary Data 5. Association of sequence variants with ARHI in the DHS and NIHSI datasets using only individuals at least 40 years old. The table shows the results for all ARHI associating variant and relevant information about the variants. For intergenic variants, the nearest genes are reported in brackets.
	Meta-analysis												DHS dataset		NIHSI dataset
Model	P-value	OR	rs name	Chrom	Position (hg38)	Effect Allele	Other Allele	Gene	Coding change	Consequence	MAF Iceland (%)	Imputation info Iceland	P-value	OR	P-value	OR
A	2.23e-29	1.1474	rs36062310	chr22	50549676	A	G	KLHDC7B	NP_612442.2:p.Val504Met	missense variant	3.57	0.9981	0.011142	1.266	0.71016	1.018
A	5.7e-27	4.2	-	chr17	75927880			FBF1		CDS tdup	0.218	0.997319	7.944e-05	5.96	1.1745e-21	3.945
A	1.86e-26	1.06354	rs10901863	chr10	125123701	T	C	CTBP2		intron variant	27.72	0.9992	0.044425	1.083	1.4525e-11	1.146
A	2.61e-23	1.05138	rs6453022	chr5	73780686	A	C	ARHGEF28	NP_001073948.2:p.Pro284Gln	missense variant	43.2	0.9999	0.00036501	1.135	0.01422	1.046
A	2.23e-21	1.05295	rs1126809	chr11	89284793	A	G	TYR	NP_000363.1:p.Arg402Gln	missense variant	30.15	0.9999	0.0047295	1.115	0.0064385	1.055
A	1.13e-17	1.04425	rs5756795	chr22	37726115	C	T	TRIOBP	NP_001034230.1:p.Phe1187Leu	missense variant	46.42	0.9999	0.0031541	1.11	3.3205e-05	1.078
A	1.32e-17	1.04666	rs9493627	chr6	133468590	A	G	EYA4	NP_004091.3:p.Gly277Ser	missense variant	35.74	1	0.038198	1.078	0.0030412	1.057
A	1.33e-17	0.95705	rs2242416	chr6	43305866	A	G	CRIP3	NP_996805.2:p.Ile188Thr	missense variant	38.59	1	0.025799	0.923	0.32709	0.982
A	3.9e-15	1.04071	rs1566129	chr14	52048194	T	C	NID2		intron variant	40.56	1	0.00049103	1.133	2.5019e-07	1.099
A	9.77e-15	1.04185	rs67307131	chr11	118609508	C	T	PHLDB1		intron variant	33.26	0.9932	0.36181	1.035	0.0079185	1.053
A	5.01e-14	1.15246	rs201291779	chr6	32593597	T	TG	HLA-DRB1		upstream gene variant	4.34	1	7.538e-05	1.398	1.0563e-05	1.209
A	8.03e-14	1.32194	rs146694394	chr6	158071628	T	C	SYNJ2	NP_003889.1:p.Thr656Met	missense variant	0.37	0.9992	0.10686	1.58	0.034575	1.342
A	1.48e-13	1.04039	rs132924	chr22	38087148	TTCATGGGTG	T	BAIAP2L2	NP_079321.3:p.Thr409_Met411dup	inframe insertion	32.02	0.9992	0.044325	1.079	0.1435	1.029
A	1.84e-13	1.2789	rs141952919	chr7	103421378	G	A	SLC26A5	NP_945350.1:p.Leu46Pro	missense variant	0.33	0.9994	0.073152	1.775	0.0051938	1.497
A	4.9e-13	0.95294	rs72622588	chr3	182285702	T	G	[FLJ46066]		intergenic variant	15.87	0.9998	0.00040816	0.841	0.71836	0.991
A	5.82e-13	0.95542	rs12441297	chr15	88693155	G	T	[ISG20]		intergenic variant	20.61	0.9999	0.0018389	0.871	8.9149e-08	0.885
A	5.86e-13	6.59294	rs761934676	chr16	2497068	G	A	TBC1D24	NP_001186036.1:p.Asn307Ser	missense variant	0
A	4.15e-12	0.95715	rs55635402	chr11	8035366	G	A	TUB		upstream gene variant	23.46	1	0.3791	0.964	0.2956	0.978
A	4.94e-12	1.03956	rs2703636	chr5	73626822	C	T	ARHGEF28		intron variant	26.36	0.9997	0.090717	1.07	0.31969	1.021
A	1.06e-11	0.96233	rs11238325	chr7	50785454	C	T	GRB10		intron variant	31.93	0.9998	0.00094248	0.883	0.013611	0.953
A	2.32e-11	0.96686	rs2296506	chr6	158086949	G	A	SYNJ2	NP_003889.1:p.Arg1101=	synonymous variant	40.7	0.9998	0.013068	0.915	0.37052	0.984
A	3.96e-11	1.0498	rs13147559	chr4	17522947	G	C	CLRN2	NP_001073296.1:p.Leu113Val	missense variant	12.79	0.9998	0.08229	1.095	0.89263	1.004
A	4.51e-11	0.96754	rs6545432	chr2	54590546	G	A	SPTBN1		intron variant	47.77	0.9999	0.17402	0.953	0.027759	0.961
A	5.07e-11	1.08372	rs113784020	chr11	118689022	T	C	[PHLDB1]		intergenic variant	3.75	0.9996	0.59881	1.05	0.083542	1.085
A	1.08e-10	0.96735	rs2354376	chr7	138802400	C	A	ATP6V0A4		upstream gene variant	41.25	1	0.0030938	0.9	0.02775	0.96
A	1.69e-10	1.03272	rs7525101	chr1	165139894	T	C	[LMX1A]		intergenic variant	43.15	0.9997	0.16933	1.05	0.088057	1.032
A	2.49e-10	1.92168	rs749405486	chr22	50549067	A	AG	KLHDC7B	NP_612442.2:p.Gly302AlafsTer34	frameshift variant	0
A	2.85e-10	1.0518	rs73189920	chr3	182320787	C	T	[FLJ46066]		intergenic variant	10.73	0.9989	0.75743	1.018	0.0041856	1.087
A	5.34e-10	0.96918	rs10531957	chr10	93023116	G	GTTT	EXOC6		intron variant	46.89	0.9999	0.020775	0.922	0.0016271	0.944
A	6.47e-10	1.19818	rs143796236	chr17	81528943	T	C	FSCN2	NP_001070650.1:p.His138Tyr	missense variant	0.21	0.9884	0.71565	0.874	0.26438	1.242
A	7.55e-10	1.03169	rs13171669	chr5	149221680	G	A	ABLIM3		intron variant	42.92	0.9996	0.67792	1.015	0.12343	1.029
A	1.22e-09	1.03396	rs3014246	chr1	45620405	C	T	CCDC17	NP_001108410.2:p.Ser580Asn	missense variant	27.01	1	0.22325	1.05	0.028222	1.046
A	1.62e-09	1.032	rs920701	chr13	75842965	C	T	LMO7		intron variant	34.91	0.9999	0.72588	1.013	0.042766	1.039
A	2.75e-09	1.03035	rs11996715	chr8	140637192	A	C	AGO2		upstream gene variant	49.14	0.9997	0.81015	0.992	0.09325	1.031
A	3.91e-09	0.96783	rs11881070	chr19	2389142	T	C	TMPRSS9		upstream gene variant	30.15	0.9994	0.16354	0.948	0.30587	0.98
A	5.5e-09	1.15235	rs143282422	chr10	71617355	A	G	CDH23	NP_071407.4:p.Ala366Thr	missense variant	0.29	0.996	0.10605	1.752	0.0029945	1.596
A	9.32e-09	1.03004	rs17671352	chr17	7224399	T	C	ACADVL	NM_000018.3:c.1605+6T>C	splice region variant	37.73	0.9999	0.0044972	1.109	0.40596	1.016
A	1.1e-08	1.02922	rs7752421	chr6	83607814	T	A	SNAP91	NM_001242792.1:c.913-6T>A	splice region variant	49.75	0.9999	0.020618	1.085	0.0065252	1.051
A	4.1e-08	71.17	rs765488721	chr17	61403195	C	A	TBX2	NP_005985.3:p.Tyr266Ter	stop gained	0.006				9e-09	95.58
A	4.9e-08	1.80615	rs764272881	chr20	3228565	G	A	SLC4A11	NP_001167560.1:p.Ser779Pro	missense variant	0.45	0.9985	0.077243	1.576	2.4154e-07	1.884
A	8.3e-08	1.487	rs727503493	chr21	42389042	T	TG	TMPRSS3	NP_076927.1:p.His70ThrfsTer19	frameshift variant	0.22	0.9953	0.0082413	3.023	2.3037e-05	2.014
R	3.29e-25	1.14431	rs2877561	chr3	121993204	A	C	ILDR1	NP_001186728.1:p.Leu515=	synonymous variant	29.72	0.9998	0.004419	1.266	2.7649e-05	1.192
R	1.65e-22	3.64771	rs118174674	chr18	46557437	T	C	LOXHD1	NP_653213.6:p.Arg1090Gln	missense variant	2.95	0.9987	3.5189e-08	13.247	8.0532e-06	4.123
R	1.73e-20	1.558	rs137960856	chr8	81753241	T	TGTGA	CHMP4C	NM_152284.3:c.368+5_368+8del	splice donor variant	6.83	0.9999	0.06792	1.887	0.00011107	1.87
R	3.22e-11	1.05474	rs9394952	chr6	43433367	G	A	ABCC10	NM_001198934.1:c.1380+7G>A	splice region variant	49.99	0.9999	0.003405	1.182	0.24543	1.034
R	3.4e-11	1.10783	rs1344011	chr18	54937957	T	C	CCDC68	NM_025214.2:c.345G>A	splice region variant	21.12	0.9999	0.29453	1.131	0.04982	1.121
R	7.68e-11	2.35326	rs12784122	chr10	80649861	A	G	SH2D4B		downstream gene variant	2.66	0.9969	0.1308	7.521	0.071599	1.838
R	3.47e-10	17.3155	rs139123090	chr10	126459169	A	G	C10orf90	NP_001004298.2:p.Arg590Trp	missense variant	0.89	0.9987			0.015362	9.053
R	3.2e-09	0.94318	rs557563970	chr1	117960109	CGT	C	WDR3		3 prime UTR variant	21.76	0.9965	0.17151	0.853	0.04836	0.887
R	1.2e-08	4.79	rs74543584	chr11	118262596	A	T	MPZL2	NP_005788.1:p.Asp93Val	missense variant	1.47	0.9973			0.00054325	8.147
R	2.68e-07	69.6234	rs200045032	chr22	37735350	T	G	TRIOBP	NP_001034230.1:p.Gly1672Ter	stop gained	0.74	0.9992	0.035556	62.565	0.029439	30.803

## Sheet: SD6
Supplementary Data 6. Source data underlying Figure 2.a
Age group	Fraction with PTA>25	Fraction with PTA>40	Fraction with PTA>60	Rare variants
30	0.05	0	0	carriers
35	0.0645161	0	0	carriers
40	0.184211	0	0	carriers
45	0.215686	0.0392157	0.0196078	carriers
50	0.283582	0.0298507	0.0149254	carriers
55	0.4375	0.0375	0.0125	carriers
60	0.57971	0.115942	0.0144928	carriers
65	0.71875	0.265625	0.078125	carriers
70	0.835821	0.253731	0.0298507	carriers
75	0.828571	0.457143	0.114286	carriers
80	0.866667	0.466667	0.0666667	carriers
30	0.0316027	0.00225734	0	noncarriers
35	0.0445269	0.00185529	0	noncarriers
40	0.0594901	0.0113314	0.00283286	noncarriers
45	0.12256	0.010846	0.0032538	noncarriers
50	0.169384	0.0172101	0.00271739	noncarriers
55	0.258212	0.0206264	0.00152788	noncarriers
60	0.394649	0.0434783	0.00735786	noncarriers
65	0.532468	0.0854409	0.012987	noncarriers
70	0.652733	0.161576	0.0200965	noncarriers
75	0.761261	0.264264	0.0285285	noncarriers
80	0.890728	0.307947	0.0364238	noncarriers

## Sheet: SD7
Supplementary Data 7. Source data underlying Figure 2.b
Decile	ARHI OR	P-value	95% CI upper	95% CI lower	Dataset
1	1	0.961184	1	1	NIHSI
2	1.23506	0.000562822	1.3925	1.09543	NIHSI
3	1.29054	2.93981e-05	1.45457	1.145	NIHSI
4	1.3579	4.21399e-07	1.52878	1.20612	NIHSI
5	1.34258	1.2407e-06	1.51236	1.19186	NIHSI
6	1.53207	8.10022e-13	1.72187	1.36319	NIHSI
7	1.42266	5.2228e-09	1.60134	1.26391	NIHSI
8	1.50721	4.80075e-12	1.69318	1.34167	NIHSI
9	1.6801	7.08878e-19	1.88411	1.49817	NIHSI
10	1.87034	9.98201e-28	2.09294	1.67141	NIHSI
1	1	0.979806	1	1	DHS
2	1.18024	0.129726	1.46242	0.952513	DHS
3	1.31642	0.0126086	1.6338	1.06069	DHS
4	1.51291	0.000130303	1.87038	1.22376	DHS
5	1.42701	0.000991479	1.76337	1.15481	DHS
6	1.83316	3.73903e-08	2.27482	1.47724	DHS
7	1.43474	0.00090895	1.77583	1.15916	DHS
8	1.96663	1.29731e-09	2.44681	1.58068	DHS
9	2.22804	6.24683e-13	2.77142	1.7912	DHS
10	2.59005	2.34126e-18	3.20627	2.09226	DHS

## Sheet: SD8
Supplementary Data 8. Source data underlying Figure 2.c
Age group	Fraction with PTA>25	Group
30	0.037037	Bottom GRS decile
35	0.0952381	Bottom GRS decile
40	0.0519481	Bottom GRS decile
45	0.0566038	Bottom GRS decile
50	0.182609	Bottom GRS decile
55	0.119048	Bottom GRS decile
60	0.264516	Bottom GRS decile
65	0.427586	Bottom GRS decile
70	0.59854	Bottom GRS decile
75	0.714286	Bottom GRS decile
80	0.804878	Bottom GRS decile
30	0.0444444	Top GRS decile
35	0.0833333	Top GRS decile
40	0.0857143	Top GRS decile
45	0.152381	Top GRS decile
50	0.288288	Top GRS decile
55	0.429577	Top GRS decile
60	0.503145	Top GRS decile
65	0.673203	Top GRS decile
70	0.734848	Top GRS decile
75	0.828947	Top GRS decile
80	0.961538	Top GRS decile

## Sheet: SD9
Supplementary Data 9. Source data underlying Figure 3.a
Age	Genotype status for FBF1 variant	N	PTA (mean if N>1)	95% CI lower	95% CI upper
20	Noncarrier	298	20.7844	20.4152	21.1536
30	Noncarrier	851	20.7259	20.572	20.8797
40	Noncarrier	1704	21.5416	21.3424	21.7408
50	Noncarrier	2166	23.0285	22.8	23.257
60	Noncarrier	3367	26.2187	25.9542	26.4832
70	Noncarrier	2240	31.2564	30.8405	31.6723
80	Noncarrier	784	37.0336	36.1798	37.8875
90	Noncarrier	40	45.5	41.5516	49.4484
65	Heterozygous	1	20	NA	NA
66	Heterozygous	1	38.125	NA	NA
78	Heterozygous	1	41.25	NA	NA
37	Heterozygous	1	31.875	NA	NA
81	Heterozygous	1	46.875	NA	NA
86	Heterozygous	1	78.125	NA	NA
75	Heterozygous	1	41.25	NA	NA
93	Heterozygous	1	57.5	NA	NA
44	Heterozygous	1	43.75	NA	NA
78	Heterozygous	1	70	NA	NA
55	Heterozygous	1	20	NA	NA
57	Heterozygous	1	40.625	NA	NA
94	Heterozygous	1	57.5	NA	NA
82	Heterozygous	1	100	NA	NA
76	Heterozygous	1	60.625	NA	NA
54	Heterozygous	1	38.125	NA	NA
56	Heterozygous	1	53.75	NA	NA
89	Heterozygous	1	45	NA	NA
69	Heterozygous	1	64.375	NA	NA
54	Heterozygous	1	20	NA	NA
64	Heterozygous	1	38.75	NA	NA
32	Heterozygous	1	46.25	NA	NA
43	Heterozygous	1	31.25	NA	NA
89	Heterozygous	1	76.875	NA	NA
82	Heterozygous	1	41.875	NA	NA
87	Heterozygous	1	79.375	NA	NA
56	Heterozygous	1	44.375	NA	NA
60	Heterozygous	1	40	NA	NA
93	Heterozygous	1	85	NA	NA
87	Heterozygous	1	95.625	NA	NA
64	Heterozygous	1	50	NA	NA
81	Heterozygous	1	64.375	NA	NA
51	Heterozygous	1	98.125	NA	NA
65	Heterozygous	1	24.375	NA	NA
52	Heterozygous	1	35	NA	NA
62	Heterozygous	1	54.375	NA	NA
85	Heterozygous	1	59.375	NA	NA
58	Heterozygous	1	50	NA	NA
57	Heterozygous	1	46.25	NA	NA
77	Heterozygous	1	60	NA	NA
79	Heterozygous	1	61.25	NA	NA
49	Heterozygous	1	35.625	NA	NA
49	Heterozygous	1	76.875	NA	NA
72	Heterozygous	1	56.25	NA	NA
72	Heterozygous	1	42.5	NA	NA
69	Heterozygous	1	70	NA	NA
55	Heterozygous	1	31.25	NA	NA
71	Heterozygous	1	56.875	NA	NA
77	Heterozygous	1	60.625	NA	NA
60	Heterozygous	1	33.125	NA	NA
54	Heterozygous	1	28.125	NA	NA
84	Heterozygous	1	55.625	NA	NA
89	Heterozygous	1	100	NA	NA
70	Heterozygous	1	46.875	NA	NA
77	Heterozygous	1	46.875	NA	NA
82	Heterozygous	1	41.4583	NA	NA
83	Heterozygous	1	63.125	NA	NA
79	Heterozygous	1	46.25	NA	NA
20	Heterozygous	1	31.25	NA	NA
44	Heterozygous	1	43.125	NA	NA
46	Heterozygous	1	27.5	NA	NA
56	Heterozygous	1	20	NA	NA
23	Heterozygous	1	20	NA	NA
45	Heterozygous	1	20	NA	NA
63	Heterozygous	1	46.875	NA	NA
68	Heterozygous	1	80.625	NA	NA
87	Heterozygous	1	83.125	NA	NA
85	Heterozygous	1	86.875	NA	NA
65	Heterozygous	1	27.5	NA	NA
80	Heterozygous	1	65	NA	NA
73	Heterozygous	1	36.875	NA	NA
38	Heterozygous	1	43.75	NA	NA
82	Heterozygous	1	56.875	NA	NA
43	Heterozygous	1	36.875	NA	NA
57	Heterozygous	1	41.25	NA	NA
62	Heterozygous	1	65	NA	NA
60	Heterozygous	1	21.875	NA	NA
76	Heterozygous	1	46.25	NA	NA
80	Heterozygous	1	42.5	NA	NA
44	Heterozygous	1	31.25	NA	NA
41	Heterozygous	1	24.375	NA	NA
47	Heterozygous	1	37.5	NA	NA
64	Heterozygous	1	31.875	NA	NA
85	Heterozygous	1	81.875	NA	NA
74	Heterozygous	1	70.625	NA	NA
63	Heterozygous	1	46.875	NA	NA
79	Heterozygous	1	73.75	NA	NA
86	Heterozygous	1	64.375	NA	NA
83	Heterozygous	1	43.75	NA	NA
80	Heterozygous	1	53.75	NA	NA
67	Heterozygous	1	46.25	NA	NA
91	Heterozygous	1	72.5	NA	NA
55	Heterozygous	1	41.25	NA	NA
71	Heterozygous	1	58.75	NA	NA
86	Heterozygous	1	58.125	NA	NA
74	Heterozygous	1	34.375	NA	NA
68	Heterozygous	1	60.625	NA	NA
84	Heterozygous	1	56.25	NA	NA
41	Heterozygous	1	31.875	NA	NA
56	Heterozygous	1	45.625	NA	NA
73	Heterozygous	1	45	NA	NA
83	Heterozygous	1	60.625	NA	NA
56	Heterozygous	1	20	NA	NA
78	Heterozygous	1	45	NA	NA
72	Heterozygous	1	33.125	NA	NA
57	Heterozygous	1	34.375	NA	NA
32	Heterozygous	1	20	NA	NA
70	Heterozygous	1	20	NA	NA
49	Heterozygous	1	41.4583	NA	NA
75	Heterozygous	1	100	NA	NA
54	Heterozygous	1	43.125	NA	NA
81	Heterozygous	1	54.375	NA	NA
74	Heterozygous	1	36.875	NA	NA
79	Heterozygous	1	84.375	NA	NA
40	Heterozygous	1	33.125	NA	NA
84	Heterozygous	1	85.625	NA	NA
73	Heterozygous	1	66.25	NA	NA
76	Heterozygous	1	50.625	NA	NA
74	Heterozygous	1	50.625	NA	NA
55	Heterozygous	1	56.25	NA	NA
75	Heterozygous	1	50.625	NA	NA
55	Heterozygous	1	20.625	NA	NA
45	Heterozygous	1	22.5	NA	NA
84	Heterozygous	1	90.625	NA	NA
48	Heterozygous	1	45	NA	NA
64	Heterozygous	1	54.375	NA	NA
74	Heterozygous	1	77.5	NA	NA
58	Heterozygous	1	38.125	NA	NA
71	Heterozygous	1	52.5	NA	NA
21	Heterozygous	1	20	NA	NA
44	Heterozygous	1	37.5	NA	NA
35	Heterozygous	1	20	NA	NA
74	Heterozygous	1	36.875	NA	NA
69	Heterozygous	1	35	NA	NA
51	Heterozygous	1	31.875	NA	NA
74	Heterozygous	1	58.125	NA	NA
64	Heterozygous	1	28.125	NA	NA
66	Heterozygous	1	21.25	NA	NA
78	Heterozygous	1	31.25	NA	NA
49	Heterozygous	1	21.875	NA	NA
53	Heterozygous	1	87.5	NA	NA
45	Heterozygous	1	20	NA	NA
48	Heterozygous	1	32.5	NA	NA
62	Heterozygous	1	30.625	NA	NA
34	Heterozygous	1	20	NA	NA
58	Heterozygous	1	22.5	NA	NA
25	Heterozygous	1	20	NA	NA
53	Heterozygous	1	23.125	NA	NA
67	Heterozygous	1	26.25	NA	NA
72	Heterozygous	1	60	NA	NA
65	Heterozygous	1	25.625	NA	NA
60	Heterozygous	1	50.625	NA	NA
82	Heterozygous	1	45.625	NA	NA
40	Heterozygous	1	21.875	NA	NA
47	Heterozygous	1	38.125	NA	NA
63	Heterozygous	1	46.875	NA	NA
38	Heterozygous	1	20	NA	NA
84	Heterozygous	1	55	NA	NA
30	Heterozygous	1	20	NA	NA
66	Heterozygous	1	40	NA	NA
45	Heterozygous	1	25	NA	NA
41	Heterozygous	1	20.625	NA	NA
74	Heterozygous	1	50.625	NA	NA
76	Heterozygous	1	28.75	NA	NA
52	Heterozygous	1	36.875	NA	NA
44	Heterozygous	1	31.875	NA	NA

## Sheet: SD10
Supplementary Data 10. Source data underlying Figure 4.a
Age	Genotype status for LOXHD1 variant	N	PTA (mean if N>1)	95% CI lower	95% CI upper
20	Noncarrier	282	20.789	20.4004	21.1776
20	Heterozygous	17	20.6618	20.0541	21.2695
30	Noncarrier	807	20.7422	20.5811	20.9033
30	Heterozygous	45	20.4167	20.084	20.7493
40	Noncarrier	1629	21.5193	21.3246	21.7141
40	Heterozygous	80	22	20.4506	23.5494
50	Noncarrier	2047	23.044	22.8026	23.2854
50	Heterozygous	115	22.9565	22.041	23.872
60	Noncarrier	3167	26.1325	25.8647	26.4003
60	Heterozygous	193	26.2727	25.3441	27.2013
70	Noncarrier	2106	31.3058	30.8776	31.7339
70	Heterozygous	137	30.8485	29.0444	32.6527
80	Noncarrier	735	37.1259	36.2473	38.0044
80	Heterozygous	50	34.3	31.2718	37.3282
90	Noncarrier	35	46.0357	41.8421	50.2293
90	Heterozygous	5	41.75	29.3333	54.1667
94	Homozygous	1	56.25	NA	NA
60	Homozygous	1	83.125	NA	NA
65	Homozygous	1	33.75	NA	NA
62	Homozygous	1	56.875	NA	NA
57	Homozygous	1	40.625	NA	NA
88	Homozygous	1	55.625	NA	NA
91	Homozygous	1	97.5	NA	NA
50	Homozygous	1	28.75	NA	NA
54	Homozygous	1	35	NA	NA
69	Homozygous	1	20	NA	NA
80	Homozygous	1	65.625	NA	NA
78	Homozygous	1	46.25	NA	NA
83	Homozygous	1	50	NA	NA
63	Homozygous	1	35.625	NA	NA
81	Homozygous	1	58.125	NA	NA
81	Homozygous	1	50	NA	NA
84	Homozygous	1	76.875	NA	NA
76	Homozygous	1	62.5	NA	NA
41	Homozygous	1	21.25	NA	NA
59	Homozygous	1	45	NA	NA
47	Homozygous	1	86.25	NA	NA
37	Homozygous	1	20	NA	NA
69	Homozygous	1	37.5	NA	NA
46	Homozygous	1	20	NA	NA
62	Homozygous	1	83.75	NA	NA
92	Homozygous	1	50.625	NA	NA
55	Homozygous	1	30.625	NA	NA
72	Homozygous	1	38.125	NA	NA
57	Homozygous	1	61.875	NA	NA
35	Homozygous	1	30.625	NA	NA
78	Homozygous	1	36.25	NA	NA
39	Homozygous	1	30	NA	NA
59	Homozygous	1	20	NA	NA
79	Homozygous	1	48.75	NA	NA
80	Homozygous	1	46.25	NA	NA
47	Homozygous	1	20	NA	NA
63	Homozygous	1	34.375	NA	NA
52	Homozygous	1	62.5	NA	NA
63	Homozygous	1	83.125	NA	NA
61	Homozygous	1	38.125	NA	NA
71	Homozygous	1	42.5	NA	NA
31	Homozygous	1	20	NA	NA
81	Homozygous	1	56.875	NA	NA
64	Homozygous	1	65.625	NA	NA
69	Homozygous	1	35	NA	NA
61	Homozygous	1	25	NA	NA
60	Homozygous	1	44.375	NA	NA
50	Homozygous	1	33.125	NA	NA
51	Homozygous	1	28.125	NA	NA
54	Homozygous	1	26.25	NA	NA
65	Homozygous	1	28.125	NA	NA
50	Homozygous	1	20	NA	NA
45	Homozygous	1	28.125	NA	NA
73	Homozygous	1	45	NA	NA
56	Homozygous	1	32.5	NA	NA
48	Homozygous	1	33.75	NA	NA
51	Homozygous	1	36.25	NA	NA
57	Homozygous	1	41.25	NA	NA
49	Homozygous	1	26.875	NA	NA
42	Homozygous	1	30	NA	NA
70	Homozygous	1	20	NA	NA
80	Homozygous	1	74.375	NA	NA
76	Homozygous	1	61.25	NA	NA
60	Homozygous	1	56.875	NA	NA
60	Homozygous	1	56.25	NA	NA
63	Homozygous	1	81.875	NA	NA
52	Homozygous	1	20	NA	NA
62	Homozygous	1	63.125	NA	NA
22	Homozygous	1	20	NA	NA
71	Homozygous	1	43.75	NA	NA
38	Homozygous	1	30.625	NA	NA
48	Homozygous	1	31.875	NA	NA
53	Homozygous	1	21.875	NA	NA

[truncated: 4 more sheets: SD11, SD12, SD13, SD14]
